# Supplementary material for: Identification and response to a putatively hypervirulent, carbapenem-resistant Klebsiella pneumoniae ST395 hospital outbreak in the UK
Source: Microb Genom. 2025 Nov 20;11(11):001571. doi: 10.1099/mgen.0.001571 (PMC13293339; doi:10.1099/mgen.0.001571)
Supplement: Uncited Supplementary Material 1. [file mgen-11-01571-s001.xlsx]

## Sheet: Table S1
Sample	Acession_numbers	Sample__shape	Sample__colour	Accession	Location	Location__colour	Year_of_collection	Continent	Continent__colour
03274362_contigs	SAMN48004377	circle	#FF0000	PRJNA1251496	Birmingham, UK	#FF0000	2024	Europe	#4169E1
0326576_contigs	SAMN48004373	circle	#FF0000	PRJNA1251496	Birmingham, UK	#FF0000	2024	Europe	#4169E1
0326580_contigs	SAMN48004374	circle	#FF0000	PRJNA1251496	Birmingham, UK	#FF0000	2024	Europe	#4169E1
0327127_contigs	SAMN48004376	circle	#FF0000	PRJNA1251496	Birmingham, UK	#FF0000	2024	Europe	#4169E1
6257373_contigs	SAMN48004379	circle	#FF0000	PRJNA1251496	Birmingham, UK	#FF0000	2024	Europe	#4169E1
0326575_contigs	SAMN48004372	circle	#FF0000	PRJNA1251496	Birmingham, UK	#FF0000	2024	Europe	#4169E1
0327126_contigs	SAMN48004375	circle	#FF0000	PRJNA1251496	Birmingham, UK	#FF0000	2024	Europe	#4169E1
03274361_contigs	SAMN48004377	circle	#FF0000	PRJNA1251496	Birmingham, UK	#FF0000	2024	Europe	#4169E1
GCA_019927345.1_ASM1992734v1	SAMN18874776	diamond	#006400	_	_	_	2019	_	_
SAMD00066865	SAMD00066865	diamond	#006400	SAMD00066865	Vietnam	#1E90FF	2014	Asia	#8A2BE2
SAMD00066876	SAMD00066876	diamond	#006400	SAMD00066876	Vietnam	#1E90FF	2015	Asia	#8A2BE2
SAMD00237918	SAMD00237918	diamond	#006400	SAMD00237918	Myanmar	#8A2BE2	2018	Asia	#8A2BE2
SAMD00237919	SAMD00237919	diamond	#006400	SAMD00237919	Myanmar	#8A2BE2	2018	Asia	#8A2BE2
SAMEA104414918	SAMEA104414918	diamond	#006400	SAMEA104414918	Italy	#FF8C00	2016	Europe	#4169E1
SAMEA104414919	SAMEA104414919	diamond	#006400	SAMEA104414919	Italy	#FF8C00	2016	Europe	#4169E1
SAMEA104414920	SAMEA104414920	diamond	#006400	SAMEA104414920	Italy	#FF8C00	2016	Europe	#4169E1
SAMEA104414922	SAMEA104414922	diamond	#006400	SAMEA104414922	Italy	#FF8C00	2016	Europe	#4169E1
SAMEA104414924	SAMEA104414924	diamond	#006400	SAMEA104414924	Italy	#FF8C00	2016	Europe	#4169E1
SAMEA104414938	SAMEA104414938	diamond	#006400	SAMEA104414938	Italy	#FF8C00	2016	Europe	#4169E1
SAMEA104414943	SAMEA104414943	diamond	#006400	SAMEA104414943	Italy	#FF8C00	2016	Europe	#4169E1
SAMEA110063293	SAMEA110063293	diamond	#006400	SAMEA110063293	Israel	#4169E1	2019	Asia	#8A2BE2
SAMEA110063302	SAMEA110063302	diamond	#006400	SAMEA110063302	Israel	#4169E1	2018	Asia	#8A2BE2
SAMEA110063308	SAMEA110063308	diamond	#006400	SAMEA110063308	Israel	#4169E1	2018	Asia	#8A2BE2
SAMEA110063309	SAMEA110063309	diamond	#006400	SAMEA110063309	Israel	#4169E1	2019	Asia	#8A2BE2
SAMEA110063323	SAMEA110063323	diamond	#006400	SAMEA110063323	Israel	#4169E1	2019	Asia	#8A2BE2
SAMEA110132223	SAMEA110132223	diamond	#006400	SAMEA110132223	Germany	#696969	2015	Europe	#4169E1
SAMEA110132224	SAMEA110132224	diamond	#006400	SAMEA110132224	Germany	#696969	_	Europe	#4169E1
SAMEA110132225	SAMEA110132225	diamond	#006400	SAMEA110132225	Israel	#4169E1	_	Asia	#8A2BE2
SAMEA110132226	SAMEA110132226	diamond	#006400	SAMEA110132226	Israel	#4169E1	_	Asia	#8A2BE2
SAMEA110132228	SAMEA110132228	diamond	#006400	SAMEA110132228	Israel	#4169E1	_	Asia	#8A2BE2
SAMEA110132229	SAMEA110132229	diamond	#006400	SAMEA110132229	Israel	#4169E1	_	Asia	#8A2BE2
SAMEA110132230	SAMEA110132230	diamond	#006400	SAMEA110132230	Israel	#4169E1	_	Asia	#8A2BE2
SAMEA111435802	SAMEA111435802	diamond	#006400	SAMEA111435802	Norway	#00CED1	2018	Europe	#4169E1
SAMEA111436055	SAMEA111436055	diamond	#006400	SAMEA111436055	Norway	#00CED1	2021	Europe	#4169E1
SAMEA111503588	SAMEA111503588	diamond	#006400	SAMEA111503588	Bangladesh	#FF1493	2020	Asia	#8A2BE2
SAMEA111503589	SAMEA111503589	diamond	#006400	SAMEA111503589	Bangladesh	#FF1493	2020	Asia	#8A2BE2
SAMEA111504895	SAMEA111504895	diamond	#006400	SAMEA111504895	Lithuania	#FFD700	2020	Europe	#4169E1
SAMEA111504897	SAMEA111504897	diamond	#006400	SAMEA111504897	Lithuania	#FFD700	2020	Europe	#4169E1
SAMEA112198876	SAMEA112198876	diamond	#006400	SAMEA112198876	Germany	#696969	2022	Europe	#4169E1
SAMEA112198878	SAMEA112198878	diamond	#006400	SAMEA112198878	Germany	#696969	2022	Europe	#4169E1
SAMEA112198890	SAMEA112198890	diamond	#006400	SAMEA112198890	Germany	#696969	2022	Europe	#4169E1
SAMEA112198917	SAMEA112198917	diamond	#006400	SAMEA112198917	Germany	#696969	2022	Europe	#4169E1
SAMEA112198918	SAMEA112198918	diamond	#006400	SAMEA112198918	Germany	#696969	2022	Europe	#4169E1
SAMEA112198922	SAMEA112198922	diamond	#006400	SAMEA112198922	Germany	#696969	2022	Europe	#4169E1
SAMEA112198934	SAMEA112198934	diamond	#006400	SAMEA112198934	Germany	#696969	2022	Europe	#4169E1
SAMEA112198936	SAMEA112198936	diamond	#006400	SAMEA112198936	Germany	#696969	2022	Europe	#4169E1
SAMEA112198939	SAMEA112198939	diamond	#006400	SAMEA112198939	Germany	#696969	2022	Europe	#4169E1
SAMEA112198941	SAMEA112198941	diamond	#006400	SAMEA112198941	Germany	#696969	2022	Europe	#4169E1
SAMEA112198956	SAMEA112198956	diamond	#006400	SAMEA112198956	Germany	#696969	2022	Europe	#4169E1
SAMEA112198965	SAMEA112198965	diamond	#006400	SAMEA112198965	Germany	#696969	2022	Europe	#4169E1
SAMEA112198967	SAMEA112198967	diamond	#006400	SAMEA112198967	Germany	#696969	2022	Europe	#4169E1
SAMEA112198972	SAMEA112198972	diamond	#006400	SAMEA112198972	Germany	#696969	2022	Europe	#4169E1
SAMEA112198977	SAMEA112198977	diamond	#006400	SAMEA112198977	Germany	#696969	2022	Europe	#4169E1
SAMEA112198993	SAMEA112198993	diamond	#006400	SAMEA112198993	Germany	#696969	2022	Europe	#4169E1
SAMEA112198995	SAMEA112198995	diamond	#006400	SAMEA112198995	Germany	#696969	2022	Europe	#4169E1
SAMEA112199001	SAMEA112199001	diamond	#006400	SAMEA112199001	Germany	#696969	2021	Europe	#4169E1
SAMEA112199004	SAMEA112199004	diamond	#006400	SAMEA112199004	Germany	#696969	2022	Europe	#4169E1
SAMEA112199014	SAMEA112199014	diamond	#006400	SAMEA112199014	Germany	#696969	2022	Europe	#4169E1
SAMEA112199015	SAMEA112199015	diamond	#006400	SAMEA112199015	Germany	#696969	2022	Europe	#4169E1
SAMEA112199025	SAMEA112199025	diamond	#006400	SAMEA112199025	Germany	#696969	2022	Europe	#4169E1
SAMEA112199031	SAMEA112199031	diamond	#006400	SAMEA112199031	Germany	#696969	2022	Europe	#4169E1
SAMEA112199035	SAMEA112199035	diamond	#006400	SAMEA112199035	Germany	#696969	2022	Europe	#4169E1
SAMEA112199036	SAMEA112199036	diamond	#006400	SAMEA112199036	Germany	#696969	2022	Europe	#4169E1
SAMEA112199045	SAMEA112199045	diamond	#006400	SAMEA112199045	Germany	#696969	2022	Europe	#4169E1
SAMEA112199056	SAMEA112199056	diamond	#006400	SAMEA112199056	Germany	#696969	2022	Europe	#4169E1
SAMEA112251221	SAMEA112251221	diamond	#006400	SAMEA112251221	Germany	#696969	2022	Europe	#4169E1
SAMEA112251222	SAMEA112251222	diamond	#006400	SAMEA112251222	Germany	#696969	2022	Europe	#4169E1
SAMEA112251223	SAMEA112251223	diamond	#006400	SAMEA112251223	Germany	#696969	2022	Europe	#4169E1
SAMEA112251224	SAMEA112251224	diamond	#006400	SAMEA112251224	Germany	#696969	2022	Europe	#4169E1
SAMEA112251226	SAMEA112251226	diamond	#006400	SAMEA112251226	Germany	#696969	2022	Europe	#4169E1
SAMEA112251231	SAMEA112251231	diamond	#006400	SAMEA112251231	Germany	#696969	2022	Europe	#4169E1
SAMEA112251233	SAMEA112251233	diamond	#006400	SAMEA112251233	Germany	#696969	2022	Europe	#4169E1
SAMEA112278242	SAMEA112278242	diamond	#006400	SAMEA112278242	India	#FF4500	_	Asia	#8A2BE2
SAMEA112282027	SAMEA112282027	diamond	#006400	SAMEA112282027	India	#FF4500	_	Asia	#8A2BE2
SAMEA112282036	SAMEA112282036	diamond	#006400	SAMEA112282036	India	#FF4500	_	Asia	#8A2BE2
SAMEA112282043	SAMEA112282043	diamond	#006400	SAMEA112282043	India	#FF4500	_	Asia	#8A2BE2
SAMEA112282075	SAMEA112282075	diamond	#006400	SAMEA112282075	India	#FF4500	_	Asia	#8A2BE2
SAMEA112282082	SAMEA112282082	diamond	#006400	SAMEA112282082	India	#FF4500	_	Asia	#8A2BE2
SAMEA112282083	SAMEA112282083	diamond	#006400	SAMEA112282083	India	#FF4500	_	Asia	#8A2BE2
SAMEA112282084	SAMEA112282084	diamond	#006400	SAMEA112282084	India	#FF4500	_	Asia	#8A2BE2
SAMEA112282085	SAMEA112282085	diamond	#006400	SAMEA112282085	India	#FF4500	_	Asia	#8A2BE2
SAMEA112282087	SAMEA112282087	diamond	#006400	SAMEA112282087	India	#FF4500	_	Asia	#8A2BE2
SAMEA112282089	SAMEA112282089	diamond	#006400	SAMEA112282089	India	#FF4500	_	Asia	#8A2BE2
SAMEA112282090	SAMEA112282090	diamond	#006400	SAMEA112282090	India	#FF4500	_	Asia	#8A2BE2
SAMEA112282093	SAMEA112282093	diamond	#006400	SAMEA112282093	India	#FF4500	_	Asia	#8A2BE2
SAMEA112282144	SAMEA112282144	diamond	#006400	SAMEA112282144	India	#FF4500	_	Asia	#8A2BE2
SAMEA112282217	SAMEA112282217	diamond	#006400	SAMEA112282217	India	#FF4500	_	Asia	#8A2BE2
SAMEA112282218	SAMEA112282218	diamond	#006400	SAMEA112282218	India	#FF4500	_	Asia	#8A2BE2
SAMEA112282234	SAMEA112282234	diamond	#006400	SAMEA112282234	India	#FF4500	_	Asia	#8A2BE2
SAMEA112282236	SAMEA112282236	diamond	#006400	SAMEA112282236	India	#FF4500	_	Asia	#8A2BE2
SAMEA112282238	SAMEA112282238	diamond	#006400	SAMEA112282238	India	#FF4500	_	Asia	#8A2BE2
SAMEA112282248	SAMEA112282248	diamond	#006400	SAMEA112282248	India	#FF4500	_	Asia	#8A2BE2
SAMEA112282251	SAMEA112282251	diamond	#006400	SAMEA112282251	India	#FF4500	_	Asia	#8A2BE2
SAMEA112282324	SAMEA112282324	diamond	#006400	SAMEA112282324	India	#FF4500	_	Asia	#8A2BE2
SAMEA112282340	SAMEA112282340	diamond	#006400	SAMEA112282340	India	#FF4500	_	Asia	#8A2BE2
SAMEA112282352	SAMEA112282352	diamond	#006400	SAMEA112282352	India	#FF4500	_	Asia	#8A2BE2
SAMEA112282378	SAMEA112282378	diamond	#006400	SAMEA112282378	India	#FF4500	_	Asia	#8A2BE2
SAMEA112282379	SAMEA112282379	diamond	#006400	SAMEA112282379	India	#FF4500	_	Asia	#8A2BE2
SAMEA112282396	SAMEA112282396	diamond	#006400	SAMEA112282396	India	#FF4500	_	Asia	#8A2BE2
SAMEA112322526	SAMEA112322526	diamond	#006400	SAMEA112322526	Netherlands	#483D8B	_	Europe	#4169E1
SAMEA112330430	SAMEA112330430	diamond	#006400	SAMEA112330430	Germany	#696969	2022	Europe	#4169E1
SAMEA112330432	SAMEA112330432	diamond	#006400	SAMEA112330432	Germany	#696969	2022	Europe	#4169E1
SAMEA112785780	SAMEA112785780	diamond	#006400	SAMEA112785780	_	_	_	_	_
SAMEA112785781	SAMEA112785781	diamond	#006400	SAMEA112785781	_	_	_	_	_
SAMEA112785782	SAMEA112785782	diamond	#006400	SAMEA112785782	_	_	_	_	_
SAMEA112785783	SAMEA112785783	diamond	#006400	SAMEA112785783	_	_	_	_	_
SAMEA112785784	SAMEA112785784	diamond	#006400	SAMEA112785784	_	_	_	_	_
SAMEA112785785	SAMEA112785785	diamond	#006400	SAMEA112785785	_	_	_	_	_
SAMEA112785786	SAMEA112785786	diamond	#006400	SAMEA112785786	_	_	_	_	_
SAMEA112785787	SAMEA112785787	diamond	#006400	SAMEA112785787	_	_	_	_	_
SAMEA112785789	SAMEA112785789	diamond	#006400	SAMEA112785789	_	_	_	_	_
SAMEA112785790	SAMEA112785790	diamond	#006400	SAMEA112785790	_	_	_	_	_
SAMEA11351145	SAMEA11351145	diamond	#006400	SAMEA11351145	United Kingdom	#2F4F4F	2014	Europe	#4169E1
SAMEA113934895	SAMEA113934895	diamond	#006400	SAMEA113934895	Italy	#FF8C00	2018	Europe	#4169E1
SAMEA113934920	SAMEA113934920	diamond	#006400	SAMEA113934920	Italy	#FF8C00	2017	Europe	#4169E1
SAMEA113934935	SAMEA113934935	diamond	#006400	SAMEA113934935	Romania	#DC143C	2017	Europe	#4169E1
SAMEA113934944	SAMEA113934944	diamond	#006400	SAMEA113934944	Romania	#DC143C	2018	Europe	#4169E1
SAMEA113934976	SAMEA113934976	diamond	#006400	SAMEA113934976	Serbia	#8B008B	2018	Europe	#4169E1
SAMEA113934984	SAMEA113934984	diamond	#006400	SAMEA113934984	Serbia	#8B008B	2018	Europe	#4169E1
SAMEA113934987	SAMEA113934987	diamond	#006400	SAMEA113934987	Serbia	#8B008B	2018	Europe	#4169E1
SAMEA113934988	SAMEA113934988	diamond	#006400	SAMEA113934988	Serbia	#8B008B	2018	Europe	#4169E1
SAMEA113934993	SAMEA113934993	diamond	#006400	SAMEA113934993	Serbia	#8B008B	2018	Europe	#4169E1
SAMEA113935006	SAMEA113935006	diamond	#006400	SAMEA113935006	Serbia	#8B008B	2018	Europe	#4169E1
SAMEA113935305	SAMEA113935305	diamond	#006400	SAMEA113935305	Turkey	#B22222	2017	Europe	#4169E1
SAMEA113935311	SAMEA113935311	diamond	#006400	SAMEA113935311	Turkey	#B22222	2018	Europe	#4169E1
SAMEA113935315	SAMEA113935315	diamond	#006400	SAMEA113935315	Turkey	#B22222	2018	Europe	#4169E1
SAMEA113935316	SAMEA113935316	diamond	#006400	SAMEA113935316	Turkey	#B22222	2018	Europe	#4169E1
SAMEA114228261	SAMEA114228261	diamond	#006400	SAMEA114228261	Germany	#696969	2022	Europe	#4169E1
SAMEA12008964	SAMEA12008964	diamond	#006400	SAMEA12008964	France	#191970	2016	Europe	#4169E1
SAMEA12055280	SAMEA12055280	diamond	#006400	SAMEA12055280	Russia	#800080	2013	Europe	#4169E1
SAMEA12055281	SAMEA12055281	diamond	#006400	SAMEA12055281	Russia	#800080	2013	Europe	#4169E1
SAMEA12055282	SAMEA12055282	diamond	#006400	SAMEA12055282	Russia	#800080	2013	Europe	#4169E1
SAMEA12055283	SAMEA12055283	diamond	#006400	SAMEA12055283	Russia	#800080	2013	Europe	#4169E1
SAMEA12055284	SAMEA12055284	diamond	#006400	SAMEA12055284	Russia	#800080	2013	Europe	#4169E1
SAMEA12055285	SAMEA12055285	diamond	#006400	SAMEA12055285	Russia	#800080	2014	Europe	#4169E1
SAMEA12055286	SAMEA12055286	diamond	#006400	SAMEA12055286	Russia	#800080	2014	Europe	#4169E1
SAMEA12055287	SAMEA12055287	diamond	#006400	SAMEA12055287	Russia	#800080	2014	Europe	#4169E1
SAMEA12055288	SAMEA12055288	diamond	#006400	SAMEA12055288	Russia	#800080	2014	Europe	#4169E1
SAMEA12055289	SAMEA12055289	diamond	#006400	SAMEA12055289	Russia	#800080	2014	Europe	#4169E1
SAMEA12055290	SAMEA12055290	diamond	#006400	SAMEA12055290	Russia	#800080	2014	Europe	#4169E1
SAMEA12055291	SAMEA12055291	diamond	#006400	SAMEA12055291	Russia	#800080	2013	Europe	#4169E1
SAMEA12055292	SAMEA12055292	diamond	#006400	SAMEA12055292	Russia	#800080	2014	Europe	#4169E1
SAMEA12055293	SAMEA12055293	diamond	#006400	SAMEA12055293	Russia	#800080	2014	Europe	#4169E1
SAMEA12055295	SAMEA12055295	diamond	#006400	SAMEA12055295	Russia	#800080	2014	Europe	#4169E1
SAMEA12055296	SAMEA12055296	diamond	#006400	SAMEA12055296	Russia	#800080	2014	Europe	#4169E1
SAMEA12055297	SAMEA12055297	diamond	#006400	SAMEA12055297	Belarus	#D2691E	2014	Europe	#4169E1
SAMEA12055298	SAMEA12055298	diamond	#006400	SAMEA12055298	Belarus	#D2691E	2014	Europe	#4169E1
SAMEA12055299	SAMEA12055299	diamond	#006400	SAMEA12055299	Belarus	#D2691E	2014	Europe	#4169E1
SAMEA12055300	SAMEA12055300	diamond	#006400	SAMEA12055300	Belarus	#D2691E	2014	Europe	#4169E1
SAMEA12055301	SAMEA12055301	diamond	#006400	SAMEA12055301	Belarus	#D2691E	2014	Europe	#4169E1
SAMEA12055302	SAMEA12055302	diamond	#006400	SAMEA12055302	Belarus	#D2691E	2014	Europe	#4169E1
SAMEA12055303	SAMEA12055303	diamond	#006400	SAMEA12055303	Belarus	#D2691E	2014	Europe	#4169E1
SAMEA12055304	SAMEA12055304	diamond	#006400	SAMEA12055304	Belarus	#D2691E	2014	Europe	#4169E1
SAMEA12055305	SAMEA12055305	diamond	#006400	SAMEA12055305	Belarus	#D2691E	2014	Europe	#4169E1
SAMEA12055307	SAMEA12055307	diamond	#006400	SAMEA12055307	Belarus	#D2691E	2014	Europe	#4169E1
SAMEA12055308	SAMEA12055308	diamond	#006400	SAMEA12055308	Russia	#800080	2014	Europe	#4169E1
SAMEA12055309	SAMEA12055309	diamond	#006400	SAMEA12055309	Russia	#800080	2014	Europe	#4169E1
SAMEA12055312	SAMEA12055312	diamond	#006400	SAMEA12055312	Russia	#800080	2014	Europe	#4169E1
SAMEA12055313	SAMEA12055313	diamond	#006400	SAMEA12055313	Russia	#800080	2014	Europe	#4169E1
SAMEA12055314	SAMEA12055314	diamond	#006400	SAMEA12055314	Russia	#800080	2014	Europe	#4169E1
SAMEA12055316	SAMEA12055316	diamond	#006400	SAMEA12055316	Russia	#800080	2015	Europe	#4169E1
SAMEA12055317	SAMEA12055317	diamond	#006400	SAMEA12055317	Russia	#800080	2014	Europe	#4169E1
SAMEA12055318	SAMEA12055318	diamond	#006400	SAMEA12055318	Russia	#800080	2015	Europe	#4169E1
SAMEA12055319	SAMEA12055319	diamond	#006400	SAMEA12055319	Russia	#800080	2015	Europe	#4169E1
SAMEA12055320	SAMEA12055320	diamond	#006400	SAMEA12055320	Russia	#800080	2015	Europe	#4169E1
SAMEA12055321	SAMEA12055321	diamond	#006400	SAMEA12055321	Russia	#800080	2015	Europe	#4169E1
SAMEA12055322	SAMEA12055322	diamond	#006400	SAMEA12055322	Russia	#800080	2015	Europe	#4169E1
SAMEA12055323	SAMEA12055323	diamond	#006400	SAMEA12055323	Russia	#800080	2015	Europe	#4169E1
SAMEA12055324	SAMEA12055324	diamond	#006400	SAMEA12055324	Russia	#800080	2015	Europe	#4169E1
SAMEA12055325	SAMEA12055325	diamond	#006400	SAMEA12055325	Russia	#800080	2015	Europe	#4169E1
SAMEA12055326	SAMEA12055326	diamond	#006400	SAMEA12055326	Russia	#800080	2015	Europe	#4169E1
SAMEA12055327	SAMEA12055327	diamond	#006400	SAMEA12055327	Russia	#800080	2015	Europe	#4169E1
SAMEA12055328	SAMEA12055328	diamond	#006400	SAMEA12055328	Russia	#800080	2015	Europe	#4169E1
SAMEA12055329	SAMEA12055329	diamond	#006400	SAMEA12055329	Russia	#800080	2015	Europe	#4169E1
SAMEA12055330	SAMEA12055330	diamond	#006400	SAMEA12055330	Russia	#800080	2015	Europe	#4169E1
SAMEA12055331	SAMEA12055331	diamond	#006400	SAMEA12055331	Russia	#800080	2015	Europe	#4169E1
SAMEA12055332	SAMEA12055332	diamond	#006400	SAMEA12055332	Russia	#800080	2015	Europe	#4169E1
SAMEA12055333	SAMEA12055333	diamond	#006400	SAMEA12055333	Russia	#800080	2015	Europe	#4169E1
SAMEA12055334	SAMEA12055334	diamond	#006400	SAMEA12055334	Russia	#800080	2015	Europe	#4169E1
SAMEA12055335	SAMEA12055335	diamond	#006400	SAMEA12055335	Russia	#800080	2015	Europe	#4169E1
SAMEA12055336	SAMEA12055336	diamond	#006400	SAMEA12055336	Russia	#800080	2015	Europe	#4169E1
SAMEA12055337	SAMEA12055337	diamond	#006400	SAMEA12055337	Russia	#800080	2015	Europe	#4169E1
SAMEA12055338	SAMEA12055338	diamond	#006400	SAMEA12055338	Russia	#800080	2015	Europe	#4169E1
SAMEA12055339	SAMEA12055339	diamond	#006400	SAMEA12055339	Russia	#800080	2015	Europe	#4169E1
SAMEA12055340	SAMEA12055340	diamond	#006400	SAMEA12055340	Russia	#800080	2015	Europe	#4169E1
SAMEA12055341	SAMEA12055341	diamond	#006400	SAMEA12055341	Russia	#800080	2015	Europe	#4169E1
SAMEA12055342	SAMEA12055342	diamond	#006400	SAMEA12055342	Russia	#800080	2015	Europe	#4169E1
SAMEA12055343	SAMEA12055343	diamond	#006400	SAMEA12055343	Russia	#800080	2015	Europe	#4169E1
SAMEA12055344	SAMEA12055344	diamond	#006400	SAMEA12055344	Russia	#800080	2015	Europe	#4169E1
SAMEA12055345	SAMEA12055345	diamond	#006400	SAMEA12055345	Russia	#800080	2015	Europe	#4169E1
SAMEA12055346	SAMEA12055346	diamond	#006400	SAMEA12055346	Russia	#800080	2015	Europe	#4169E1
SAMEA12055347	SAMEA12055347	diamond	#006400	SAMEA12055347	Russia	#800080	2015	Europe	#4169E1
SAMEA12055348	SAMEA12055348	diamond	#006400	SAMEA12055348	Russia	#800080	2015	Europe	#4169E1
SAMEA12055349	SAMEA12055349	diamond	#006400	SAMEA12055349	Russia	#800080	2015	Europe	#4169E1
SAMEA12055350	SAMEA12055350	diamond	#006400	SAMEA12055350	Russia	#800080	2015	Europe	#4169E1
SAMEA12055351	SAMEA12055351	diamond	#006400	SAMEA12055351	Russia	#800080	2015	Europe	#4169E1
SAMEA12055352	SAMEA12055352	diamond	#006400	SAMEA12055352	Russia	#800080	2015	Europe	#4169E1
SAMEA12055353	SAMEA12055353	diamond	#006400	SAMEA12055353	Russia	#800080	2015	Europe	#4169E1
SAMEA12055354	SAMEA12055354	diamond	#006400	SAMEA12055354	Russia	#800080	2015	Europe	#4169E1
SAMEA12055355	SAMEA12055355	diamond	#006400	SAMEA12055355	Russia	#800080	2015	Europe	#4169E1
SAMEA12055356	SAMEA12055356	diamond	#006400	SAMEA12055356	Russia	#800080	2015	Europe	#4169E1
SAMEA12055357	SAMEA12055357	diamond	#006400	SAMEA12055357	Russia	#800080	2016	Europe	#4169E1
SAMEA12055358	SAMEA12055358	diamond	#006400	SAMEA12055358	Russia	#800080	2016	Europe	#4169E1
SAMEA12055359	SAMEA12055359	diamond	#006400	SAMEA12055359	Russia	#800080	2016	Europe	#4169E1
SAMEA12055360	SAMEA12055360	diamond	#006400	SAMEA12055360	Russia	#800080	2016	Europe	#4169E1
SAMEA12055361	SAMEA12055361	diamond	#006400	SAMEA12055361	Russia	#800080	2016	Europe	#4169E1
SAMEA12055362	SAMEA12055362	diamond	#006400	SAMEA12055362	Russia	#800080	2016	Europe	#4169E1
SAMEA12055363	SAMEA12055363	diamond	#006400	SAMEA12055363	Russia	#800080	2016	Europe	#4169E1
SAMEA12055364	SAMEA12055364	diamond	#006400	SAMEA12055364	Russia	#800080	2016	Europe	#4169E1
SAMEA12055365	SAMEA12055365	diamond	#006400	SAMEA12055365	Russia	#800080	2016	Europe	#4169E1
SAMEA12055366	SAMEA12055366	diamond	#006400	SAMEA12055366	Russia	#800080	2016	Europe	#4169E1
SAMEA12055367	SAMEA12055367	diamond	#006400	SAMEA12055367	Russia	#800080	2016	Europe	#4169E1
SAMEA12055368	SAMEA12055368	diamond	#006400	SAMEA12055368	Russia	#800080	2016	Europe	#4169E1
SAMEA12055369	SAMEA12055369	diamond	#006400	SAMEA12055369	Russia	#800080	2017	Europe	#4169E1
SAMEA12055370	SAMEA12055370	diamond	#006400	SAMEA12055370	Russia	#800080	2017	Europe	#4169E1
SAMEA12055371	SAMEA12055371	diamond	#006400	SAMEA12055371	Russia	#800080	2017	Europe	#4169E1
SAMEA12055372	SAMEA12055372	diamond	#006400	SAMEA12055372	Russia	#800080	2017	Europe	#4169E1
SAMEA12055373	SAMEA12055373	diamond	#006400	SAMEA12055373	Russia	#800080	2017	Europe	#4169E1
SAMEA12055374	SAMEA12055374	diamond	#006400	SAMEA12055374	Russia	#800080	2017	Europe	#4169E1
SAMEA12055375	SAMEA12055375	diamond	#006400	SAMEA12055375	Russia	#800080	2017	Europe	#4169E1
SAMEA12055376	SAMEA12055376	diamond	#006400	SAMEA12055376	Russia	#800080	2017	Europe	#4169E1
SAMEA12055377	SAMEA12055377	diamond	#006400	SAMEA12055377	Russia	#800080	2017	Europe	#4169E1
SAMEA12055378	SAMEA12055378	diamond	#006400	SAMEA12055378	Kazakhstan	#4682B4	2017	Asia	#8A2BE2
SAMEA12055379	SAMEA12055379	diamond	#006400	SAMEA12055379	Kazakhstan	#4682B4	2017	Asia	#8A2BE2
SAMEA12055380	SAMEA12055380	diamond	#006400	SAMEA12055380	Kazakhstan	#4682B4	2017	Asia	#8A2BE2
SAMEA12055381	SAMEA12055381	diamond	#006400	SAMEA12055381	Russia	#800080	2017	Europe	#4169E1
SAMEA12055382	SAMEA12055382	diamond	#006400	SAMEA12055382	Russia	#800080	2017	Europe	#4169E1
SAMEA12055383	SAMEA12055383	diamond	#006400	SAMEA12055383	Russia	#800080	2017	Europe	#4169E1
SAMEA12055384	SAMEA12055384	diamond	#006400	SAMEA12055384	Russia	#800080	2018	Europe	#4169E1
SAMEA12055387	SAMEA12055387	diamond	#006400	SAMEA12055387	Russia	#800080	2018	Europe	#4169E1
SAMEA12055388	SAMEA12055388	diamond	#006400	SAMEA12055388	Russia	#800080	2018	Europe	#4169E1
SAMEA12055392	SAMEA12055392	diamond	#006400	SAMEA12055392	Russia	#800080	2018	Europe	#4169E1
SAMEA12055396	SAMEA12055396	diamond	#006400	SAMEA12055396	Russia	#800080	2018	Europe	#4169E1
SAMEA12055398	SAMEA12055398	diamond	#006400	SAMEA12055398	Russia	#800080	2018	Europe	#4169E1
SAMEA12055399	SAMEA12055399	diamond	#006400	SAMEA12055399	Russia	#800080	2018	Europe	#4169E1
SAMEA12055400	SAMEA12055400	diamond	#006400	SAMEA12055400	Russia	#800080	2018	Europe	#4169E1
SAMEA12944140	SAMEA12944140	diamond	#006400	SAMEA12944140	France	#191970	2012	Europe	#4169E1
SAMEA12944164	SAMEA12944164	diamond	#006400	SAMEA12944164	France	#191970	2012	Europe	#4169E1
SAMEA13764967	SAMEA13764967	diamond	#006400	SAMEA13764967	UAE	#DAA520	_	Asia	#8A2BE2
SAMEA14430884	SAMEA14430884	diamond	#006400	SAMEA14430884	Spain	#CD853F	2018	Europe	#4169E1
SAMEA29230168	SAMEA29230168	diamond	#006400	SAMEA29230168	Germany	#696969	2011	Europe	#4169E1
SAMEA29233918	SAMEA29233918	diamond	#006400	SAMEA29233918	Germany	#696969	2012	Europe	#4169E1
SAMEA29284918	SAMEA29284918	diamond	#006400	SAMEA29284918	Germany	#696969	2014	Europe	#4169E1
SAMEA3499912	SAMEA3499912	diamond	#006400	SAMEA3499912	Estonia	#6495ED	2014	Europe	#4169E1
SAMEA3499913	SAMEA3499913	diamond	#006400	SAMEA3499913	Estonia	#6495ED	2014	Europe	#4169E1
SAMEA3499917	SAMEA3499917	diamond	#006400	SAMEA3499917	Estonia	#6495ED	2014	Europe	#4169E1
SAMEA3500027	SAMEA3500027	diamond	#006400	SAMEA3500027	France	#191970	2014	Europe	#4169E1
SAMEA3538530	SAMEA3538530	diamond	#006400	SAMEA3538530	Israel	#4169E1	2014	Asia	#8A2BE2
SAMEA3538582	SAMEA3538582	diamond	#006400	SAMEA3538582	Italy	#FF8C00	2013	Europe	#4169E1
SAMEA3649651	SAMEA3649651	diamond	#006400	SAMEA3649651	Luxembourg	#9370DB	2013	Europe	#4169E1
SAMEA3649872	SAMEA3649872	diamond	#006400	SAMEA3649872	Portugal	#20B2AA	2014	Europe	#4169E1
SAMEA3672969	SAMEA3672969	diamond	#006400	SAMEA3672969	Luxembourg	#9370DB	2014	Europe	#4169E1
SAMEA3729654	SAMEA3729654	diamond	#006400	SAMEA3729654	Turkey	#B22222	2013	Europe	#4169E1
SAMEA3729743	SAMEA3729743	diamond	#006400	SAMEA3729743	Turkey	#B22222	2014	Europe	#4169E1
SAMEA3729770	SAMEA3729770	diamond	#006400	SAMEA3729770	Turkey	#B22222	2014	Europe	#4169E1
SAMEA3729774	SAMEA3729774	diamond	#006400	SAMEA3729774	Turkey	#B22222	2014	Europe	#4169E1
SAMEA3729777	SAMEA3729777	diamond	#006400	SAMEA3729777	Turkey	#B22222	2014	Europe	#4169E1
SAMEA3729781	SAMEA3729781	diamond	#006400	SAMEA3729781	Turkey	#B22222	2014	Europe	#4169E1
SAMEA4427351	SAMEA4427351	diamond	#006400	SAMEA4427351	Netherlands	#483D8B	_	Europe	#4169E1
SAMEA4427352	SAMEA4427352	diamond	#006400	SAMEA4427352	Netherlands	#483D8B	_	Europe	#4169E1
SAMEA4427398	SAMEA4427398	diamond	#006400	SAMEA4427398	Netherlands	#483D8B	_	Europe	#4169E1
SAMEA4785009	SAMEA4785009	diamond	#006400	SAMEA4785009	Nigeria	#8B4513	2017	Africa	#8B4513
SAMEA4785012	SAMEA4785012	diamond	#006400	SAMEA4785012	Nigeria	#8B4513	2017	Africa	#8B4513
SAMEA4785013	SAMEA4785013	diamond	#006400	SAMEA4785013	Nigeria	#8B4513	2017	Africa	#8B4513
SAMEA4785014	SAMEA4785014	diamond	#006400	SAMEA4785014	Nigeria	#8B4513	2018	Africa	#8B4513
SAMEA4785015	SAMEA4785015	diamond	#006400	SAMEA4785015	Nigeria	#8B4513	2017	Africa	#8B4513
SAMEA4785016	SAMEA4785016	diamond	#006400	SAMEA4785016	Nigeria	#8B4513	2018	Africa	#8B4513
SAMEA4785017	SAMEA4785017	diamond	#006400	SAMEA4785017	Nigeria	#8B4513	2017	Africa	#8B4513
SAMEA4916051	SAMEA4916051	diamond	#006400	SAMEA4916051	Switzerland	#A9A9A9	2017	Europe	#4169E1
SAMEA4916106	SAMEA4916106	diamond	#006400	SAMEA4916106	Switzerland	#A9A9A9	2016	Europe	#4169E1
SAMEA5815685	SAMEA5815685	diamond	#006400	SAMEA5815685	Switzerland	#A9A9A9	2018	Europe	#4169E1
SAMEA5818254	SAMEA5818254	diamond	#006400	SAMEA5818254	India	#FF4500	2019	Asia	#8A2BE2
SAMEA6368066	SAMEA6368066	diamond	#006400	SAMEA6368066	Netherlands	#483D8B	_	Europe	#4169E1
SAMEA6368194	SAMEA6368194	diamond	#006400	SAMEA6368194	Netherlands	#483D8B	_	Europe	#4169E1
SAMEA6368248	SAMEA6368248	diamond	#006400	SAMEA6368248	Netherlands	#483D8B	_	Europe	#4169E1
SAMEA6368390	SAMEA6368390	diamond	#006400	SAMEA6368390	Netherlands	#483D8B	_	Europe	#4169E1
SAMEA6368647	SAMEA6368647	diamond	#006400	SAMEA6368647	Netherlands	#483D8B	_	Europe	#4169E1
SAMEA6368660	SAMEA6368660	diamond	#006400	SAMEA6368660	Netherlands	#483D8B	_	Europe	#4169E1
SAMEA6368676	SAMEA6368676	diamond	#006400	SAMEA6368676	Netherlands	#483D8B	_	Europe	#4169E1
SAMEA6428154	SAMEA6428154	diamond	#006400	SAMEA6428154	Netherlands	#483D8B	2018	Europe	#4169E1
SAMEA6492936	SAMEA6492936	diamond	#006400	SAMEA6492936	India	#FF4500	2016	Asia	#8A2BE2
SAMEA6492938	SAMEA6492938	diamond	#006400	SAMEA6492938	India	#FF4500	2016	Asia	#8A2BE2
SAMEA6493042	SAMEA6493042	diamond	#006400	SAMEA6493042	India	#FF4500	2019	Asia	#8A2BE2
SAMEA6493046	SAMEA6493046	diamond	#006400	SAMEA6493046	India	#FF4500	2016	Asia	#8A2BE2
SAMEA6493076	SAMEA6493076	diamond	#006400	SAMEA6493076	India	#FF4500	2018	Asia	#8A2BE2
SAMEA6493083	SAMEA6493083	diamond	#006400	SAMEA6493083	India	#FF4500	2019	Asia	#8A2BE2
SAMEA6493085	SAMEA6493085	diamond	#006400	SAMEA6493085	India	#FF4500	2018	Asia	#8A2BE2
SAMEA6507240	SAMEA6507240	diamond	#006400	SAMEA6507240	India	#FF4500	2014	Asia	#8A2BE2
SAMEA6507242	SAMEA6507242	diamond	#006400	SAMEA6507242	India	#FF4500	2014	Asia	#8A2BE2
SAMEA6507259	SAMEA6507259	diamond	#006400	SAMEA6507259	India	#FF4500	2014	Asia	#8A2BE2
SAMEA6507264	SAMEA6507264	diamond	#006400	SAMEA6507264	India	#FF4500	2017	Asia	#8A2BE2
SAMEA6507279	SAMEA6507279	diamond	#006400	SAMEA6507279	India	#FF4500	2016	Asia	#8A2BE2
SAMEA6507283	SAMEA6507283	diamond	#006400	SAMEA6507283	India	#FF4500	2013	Asia	#8A2BE2
SAMEA6507593	SAMEA6507593	diamond	#006400	SAMEA6507593	India	#FF4500	2017	Asia	#8A2BE2
SAMEA6507595	SAMEA6507595	diamond	#006400	SAMEA6507595	India	#FF4500	2017	Asia	#8A2BE2
SAMEA6507611	SAMEA6507611	diamond	#006400	SAMEA6507611	India	#FF4500	2017	Asia	#8A2BE2
SAMEA6507621	SAMEA6507621	diamond	#006400	SAMEA6507621	India	#FF4500	2017	Asia	#8A2BE2
SAMEA7082321	SAMEA7082321	diamond	#006400	SAMEA7082321	Spain	#CD853F	2017	Europe	#4169E1
SAMEA7130174	SAMEA7130174	diamond	#006400	SAMEA7130174	Germany	#696969	2019	Europe	#4169E1
SAMEA7130184	SAMEA7130184	diamond	#006400	SAMEA7130184	Germany	#696969	2019	Europe	#4169E1
SAMEA7130219	SAMEA7130219	diamond	#006400	SAMEA7130219	Germany	#696969	2019	Europe	#4169E1
SAMEA7190515	SAMEA7190515	diamond	#006400	SAMEA7190515	Germany	#696969	_	Europe	#4169E1
SAMEA7472493	SAMEA7472493	diamond	#006400	_	_	_	2016	_	_
SAMEA7472498	SAMEA7472498	diamond	#006400	_	_	_	2016	_	_
SAMEA7758567	SAMEA7758567	diamond	#006400	SAMEA7758567	Netherlands	#483D8B	_	Europe	#4169E1
SAMEA7758589	SAMEA7758589	diamond	#006400	SAMEA7758589	Netherlands	#483D8B	_	Europe	#4169E1
SAMEA7758633	SAMEA7758633	diamond	#006400	SAMEA7758633	Netherlands	#483D8B	_	Europe	#4169E1
SAMEA8217982	SAMEA8217982	diamond	#006400	SAMEA8217982	Germany	#696969	2018	Europe	#4169E1
SAMEA8235381	SAMEA8235381	diamond	#006400	SAMEA8235381	Switzerland	#A9A9A9	2020	Europe	#4169E1
SAMEA9800402	SAMEA9800402	diamond	#006400	SAMEA9800402	_	_	_	_	_
SAMEA9800403	SAMEA9800403	diamond	#006400	SAMEA9800403	_	_	_	_	_
SAMEA9800404	SAMEA9800404	diamond	#006400	SAMEA9800404	_	_	_	_	_
SAMEA9800405	SAMEA9800405	diamond	#006400	SAMEA9800405	_	_	_	_	_
SAMEA9800406	SAMEA9800406	diamond	#006400	SAMEA9800406	_	_	_	_	_
SAMEA9800407	SAMEA9800407	diamond	#006400	SAMEA9800407	_	_	_	_	_
SAMEA9800408	SAMEA9800408	diamond	#006400	SAMEA9800408	_	_	_	_	_
SAMEA9800410	SAMEA9800410	diamond	#006400	SAMEA9800410	_	_	_	_	_
SAMEA9800411	SAMEA9800411	diamond	#006400	SAMEA9800411	_	_	_	_	_
SAMEA9800413	SAMEA9800413	diamond	#006400	SAMEA9800413	_	_	_	_	_
SAMEA9800415	SAMEA9800415	diamond	#006400	SAMEA9800415	_	_	_	_	_
SAMEA9800416	SAMEA9800416	diamond	#006400	SAMEA9800416	_	_	_	_	_
SAMEA9800425	SAMEA9800425	diamond	#006400	SAMEA9800425	_	_	_	_	_
SAMEA9800438	SAMEA9800438	diamond	#006400	SAMEA9800438	_	_	_	_	_
SAMEA9800471	SAMEA9800471	diamond	#006400	SAMEA9800471	_	_	_	_	_
SAMEA9800579	SAMEA9800579	diamond	#006400	SAMEA9800579	_	_	_	_	_
SAMN06127797	SAMN06127797	diamond	#006400	SAMN06127797	Russia	#800080	2016	Europe	#4169E1
SAMN06143022	SAMN06143022	diamond	#006400	SAMN06143022	Russia	#800080	2016	Europe	#4169E1
SAMN07255219	SAMN07255219	diamond	#006400	SAMN07255219	Canada	#B0C4DE	2011	North America	#FF8C00
SAMN07255220	SAMN07255220	diamond	#006400	SAMN07255220	Canada	#B0C4DE	2014	North America	#FF8C00
SAMN08045835	SAMN08045835	diamond	#006400	SAMN08045835	USA	#000080	2017	North America	#FF8C00
SAMN08045836	SAMN08045836	diamond	#006400	SAMN08045836	USA	#000080	2017	North America	#FF8C00
SAMN08359243	SAMN08359243	diamond	#006400	SAMN08359243	Russia	#800080	2014	Europe	#4169E1
SAMN08359244	SAMN08359244	diamond	#006400	SAMN08359244	Russia	#800080	2016	Europe	#4169E1
SAMN08359314	SAMN08359314	diamond	#006400	SAMN08359314	Russia	#800080	2016	Europe	#4169E1
SAMN08359315	SAMN08359315	diamond	#006400	SAMN08359315	Russia	#800080	2016	Europe	#4169E1
SAMN08579613	SAMN08579613	diamond	#006400	SAMN08579613	USA	#000080	2015	North America	#FF8C00
SAMN08579614	SAMN08579614	diamond	#006400	SAMN08579614	USA	#000080	2015	North America	#FF8C00
SAMN08623784	SAMN08623784	diamond	#006400	SAMN08623784	USA	#000080	2013	North America	#FF8C00
SAMN08623794	SAMN08623794	diamond	#006400	SAMN08623794	USA	#000080	2014	North America	#FF8C00
SAMN10252229	SAMN10252229	diamond	#006400	SAMN10252229	Russia	#800080	2014	Europe	#4169E1
SAMN10252230	SAMN10252230	diamond	#006400	SAMN10252230	Russia	#800080	2014	Europe	#4169E1
SAMN10935838	SAMN10935838	diamond	#006400	SAMN10935838	Russia	#800080	2017	Europe	#4169E1
SAMN10935839	SAMN10935839	diamond	#006400	SAMN10935839	Russia	#800080	2017	Europe	#4169E1
SAMN10935841	SAMN10935841	diamond	#006400	SAMN10935841	Russia	#800080	2018	Europe	#4169E1
SAMN10935843	SAMN10935843	diamond	#006400	SAMN10935843	Russia	#800080	2018	Europe	#4169E1
SAMN10935846	SAMN10935846	diamond	#006400	SAMN10935846	Russia	#800080	2018	Europe	#4169E1
SAMN10935848	SAMN10935848	diamond	#006400	SAMN10935848	Russia	#800080	2018	Europe	#4169E1
SAMN10935849	SAMN10935849	diamond	#006400	SAMN10935849	Russia	#800080	2018	Europe	#4169E1
SAMN10935850	SAMN10935850	diamond	#006400	SAMN10935850	Russia	#800080	2018	Europe	#4169E1
SAMN10935854	SAMN10935854	diamond	#006400	SAMN10935854	Russia	#800080	2018	Europe	#4169E1
SAMN11388485	SAMN11388485	diamond	#006400	SAMN11388485	Egypt	#F4A460	_	Africa	#8B4513
SAMN12212155	SAMN12212155	diamond	#006400	SAMN12212155	Switzerland	#A9A9A9	2017	Europe	#4169E1
SAMN12212192	SAMN12212192	diamond	#006400	SAMN12212192	Switzerland	#A9A9A9	2016	Europe	#4169E1
SAMN12342816	SAMN12342816	diamond	#006400	SAMN12342816	Australia	#FF69B4	2012	Oceania	#FF69B4
SAMN12618964	SAMN12618964	diamond	#006400	SAMN12618964	Russia	#800080	2016	Europe	#4169E1
SAMN12731987	SAMN12731987	diamond	#006400	SAMN12731987	Canada	#B0C4DE	2013	North America	#FF8C00
SAMN12732019	SAMN12732019	diamond	#006400	SAMN12732019	Canada	#B0C4DE	2016	North America	#FF8C00
SAMN12732040	SAMN12732040	diamond	#006400	SAMN12732040	Canada	#B0C4DE	2017	North America	#FF8C00
SAMN13544837	SAMN13544837	diamond	#006400	SAMN13544837	China	#2E8B57	2015	Asia	#8A2BE2
SAMN14411200	SAMN14411200	diamond	#006400	SAMN14411200	Finland	#87CEEB	2018	Europe	#4169E1
SAMN14669269	SAMN14669269	diamond	#006400	SAMN14669269	USA	#000080	2019	North America	#FF8C00
SAMN14669298	SAMN14669298	diamond	#006400	SAMN14669298	USA	#000080	2019	North America	#FF8C00
SAMN15010504	SAMN15010504	diamond	#006400	SAMN15010504	Netherlands	#483D8B	_	Europe	#4169E1
SAMN15010559	SAMN15010559	diamond	#006400	SAMN15010559	Netherlands	#483D8B	_	Europe	#4169E1
SAMN15010572	SAMN15010572	diamond	#006400	SAMN15010572	Netherlands	#483D8B	_	Europe	#4169E1
SAMN15489106	SAMN15489106	diamond	#006400	SAMN15489106	Russia	#800080	2018	Europe	#4169E1
SAMN15489173	SAMN15489173	diamond	#006400	SAMN15489173	Russia	#800080	2018	Europe	#4169E1
SAMN15813838	SAMN15813838	diamond	#006400	SAMN15813838	Qatar	#DDA0DD	2017	Asia	#8A2BE2
SAMN15813852	SAMN15813852	diamond	#006400	SAMN15813852	Qatar	#DDA0DD	2017	Asia	#8A2BE2
SAMN15868285	SAMN15868285	diamond	#006400	SAMN15868285	USA	#000080	2017	North America	#FF8C00
SAMN15868365	SAMN15868365	diamond	#006400	SAMN15868365	USA	#000080	2017	North America	#FF8C00
SAMN15868837	SAMN15868837	diamond	#006400	SAMN15868837	USA	#000080	2017	North America	#FF8C00
SAMN15908354	SAMN15908354	diamond	#006400	SAMN15908354	India	#FF4500	2018	Asia	#8A2BE2
SAMN15908359	SAMN15908359	diamond	#006400	SAMN15908359	India	#FF4500	2018	Asia	#8A2BE2
SAMN15908364	SAMN15908364	diamond	#006400	SAMN15908364	India	#FF4500	2018	Asia	#8A2BE2
SAMN15908369	SAMN15908369	diamond	#006400	SAMN15908369	India	#FF4500	2019	Asia	#8A2BE2
SAMN16378167	SAMN16378167	diamond	#006400	SAMN16378167	Russia	#800080	2014	Europe	#4169E1
SAMN16378169	SAMN16378169	diamond	#006400	SAMN16378169	Russia	#800080	2013	Europe	#4169E1
SAMN16378171	SAMN16378171	diamond	#006400	SAMN16378171	Russia	#800080	2014	Europe	#4169E1
SAMN16378178	SAMN16378178	diamond	#006400	SAMN16378178	Russia	#800080	2015	Europe	#4169E1
SAMN16378179	SAMN16378179	diamond	#006400	SAMN16378179	Russia	#800080	2015	Europe	#4169E1
SAMN16378186	SAMN16378186	diamond	#006400	SAMN16378186	Russia	#800080	2014	Europe	#4169E1
SAMN16378192	SAMN16378192	diamond	#006400	SAMN16378192	Russia	#800080	2012	Europe	#4169E1
SAMN16378193	SAMN16378193	diamond	#006400	SAMN16378193	Russia	#800080	2014	Europe	#4169E1
SAMN16378194	SAMN16378194	diamond	#006400	SAMN16378194	Russia	#800080	2014	Europe	#4169E1
SAMN16378195	SAMN16378195	diamond	#006400	SAMN16378195	Russia	#800080	2014	Europe	#4169E1
SAMN16823596	SAMN16823596	diamond	#006400	SAMN16823596	USA	#000080	2018	North America	#FF8C00
SAMN16828075	SAMN16828075	diamond	#006400	SAMN16828075	USA	#000080	2018	North America	#FF8C00
SAMN16828082	SAMN16828082	diamond	#006400	SAMN16828082	USA	#000080	2019	North America	#FF8C00
SAMN17885213	SAMN17885213	diamond	#006400	SAMN17885213	Russia	#800080	2019	Europe	#4169E1
SAMN18679914	SAMN18679914	diamond	#006400	SAMN18679914	Russia	#800080	2018	Europe	#4169E1
SAMN18720497	SAMN18720497	diamond	#006400	SAMN18720497	Australia	#FF69B4	2017	Oceania	#FF69B4
SAMN18897657	SAMN18897657	diamond	#006400	SAMN18897657	Russia	#800080	2020	Europe	#4169E1
SAMN18897658	SAMN18897658	diamond	#006400	SAMN18897658	Russia	#800080	2020	Europe	#4169E1
SAMN19022494	SAMN19022494	diamond	#006400	SAMN19022494	USA	#000080	2021	North America	#FF8C00
SAMN19022518	SAMN19022518	diamond	#006400	SAMN19022518	USA	#000080	2021	North America	#FF8C00
SAMN20033569	SAMN20033569	diamond	#006400	SAMN20033569	Australia	#FF69B4	2019	Oceania	#FF69B4
SAMN20064942	SAMN20064942	diamond	#006400	SAMN20064942	Switzerland	#A9A9A9	2020	Europe	#4169E1
SAMN20203204	SAMN20203204	diamond	#006400	SAMN20203204	USA	#000080	2021	North America	#FF8C00
SAMN20338547	SAMN20338547	diamond	#006400	SAMN20338547	Russia	#800080	2020	Europe	#4169E1
SAMN20338550	SAMN20338550	diamond	#006400	SAMN20338550	Russia	#800080	2020	Europe	#4169E1
SAMN20338551	SAMN20338551	diamond	#006400	SAMN20338551	Russia	#800080	2020	Europe	#4169E1
SAMN20956608	SAMN20956608	diamond	#006400	SAMN20956608	Russia	#800080	2019	Europe	#4169E1
SAMN21397448	SAMN21397448	diamond	#006400	SAMN21397448	China	#2E8B57	2017	Asia	#8A2BE2
SAMN21590768	SAMN21590768	diamond	#006400	SAMN21590768	Singapore	#48D1CC	_	Asia	#8A2BE2
SAMN22245582	SAMN22245582	diamond	#006400	SAMN22245582	China	#2E8B57	2021	Asia	#8A2BE2
SAMN22245583	SAMN22245583	diamond	#006400	SAMN22245583	China	#2E8B57	2021	Asia	#8A2BE2
SAMN22245584	SAMN22245584	diamond	#006400	SAMN22245584	China	#2E8B57	2021	Asia	#8A2BE2
SAMN22245585	SAMN22245585	diamond	#006400	SAMN22245585	China	#2E8B57	2021	Asia	#8A2BE2
SAMN22245586	SAMN22245586	diamond	#006400	SAMN22245586	China	#2E8B57	2021	Asia	#8A2BE2
SAMN22245587	SAMN22245587	diamond	#006400	SAMN22245587	China	#2E8B57	2021	Asia	#8A2BE2
SAMN22245588	SAMN22245588	diamond	#006400	SAMN22245588	China	#2E8B57	2021	Asia	#8A2BE2
SAMN22245589	SAMN22245589	diamond	#006400	SAMN22245589	China	#2E8B57	2021	Asia	#8A2BE2
SAMN22245590	SAMN22245590	diamond	#006400	SAMN22245590	China	#2E8B57	2021	Asia	#8A2BE2
SAMN22568399	SAMN22568399	diamond	#006400	SAMN22568399	USA	#000080	2019	North America	#FF8C00
SAMN22896391	SAMN22896391	diamond	#006400	SAMN22896391	USA	#000080	2019	North America	#FF8C00
SAMN24018803	SAMN24018803	diamond	#006400	SAMN24018803	United Kingdom	#2F4F4F	2015	Europe	#4169E1
SAMN24018830	SAMN24018830	diamond	#006400	SAMN24018830	United Kingdom	#2F4F4F	2015	Europe	#4169E1
SAMN24019092	SAMN24019092	diamond	#006400	SAMN24019092	United Kingdom	#2F4F4F	2016	Europe	#4169E1
SAMN24019156	SAMN24019156	diamond	#006400	SAMN24019156	United Kingdom	#2F4F4F	2015	Europe	#4169E1
SAMN24019245	SAMN24019245	diamond	#006400	SAMN24019245	United Kingdom	#2F4F4F	2015	Europe	#4169E1
SAMN24019367	SAMN24019367	diamond	#006400	SAMN24019367	United Kingdom	#2F4F4F	2015	Europe	#4169E1
SAMN24019381	SAMN24019381	diamond	#006400	SAMN24019381	United Kingdom	#2F4F4F	2015	Europe	#4169E1
SAMN24019745	SAMN24019745	diamond	#006400	SAMN24019745	United Kingdom	#2F4F4F	2014	Europe	#4169E1
SAMN24020540	SAMN24020540	diamond	#006400	SAMN24020540	United Kingdom	#2F4F4F	2015	Europe	#4169E1
SAMN24020577	SAMN24020577	diamond	#006400	SAMN24020577	United Kingdom	#2F4F4F	2015	Europe	#4169E1
SAMN24020660	SAMN24020660	diamond	#006400	SAMN24020660	United Kingdom	#2F4F4F	2015	Europe	#4169E1
SAMN24020815	SAMN24020815	diamond	#006400	SAMN24020815	United Kingdom	#2F4F4F	2015	Europe	#4169E1
SAMN24020974	SAMN24020974	diamond	#006400	SAMN24020974	United Kingdom	#2F4F4F	2015	Europe	#4169E1
SAMN24059721	SAMN24059721	diamond	#006400	SAMN24059721	Germany	#696969	2016	Europe	#4169E1
SAMN24296961	SAMN24296961	diamond	#006400	SAMN24296961	United Kingdom	#2F4F4F	2016	Europe	#4169E1
SAMN24297325	SAMN24297325	diamond	#006400	SAMN24297325	United Kingdom	#2F4F4F	2014	Europe	#4169E1
SAMN24849571	SAMN24849571	diamond	#006400	SAMN24849571	USA	#000080	2021	North America	#FF8C00
SAMN25144461	SAMN25144461	diamond	#006400	SAMN25144461	USA	#000080	2021	North America	#FF8C00
SAMN25226689	SAMN25226689	diamond	#006400	SAMN25226689	USA	#000080	2021	North America	#FF8C00
SAMN25244046	SAMN25244046	diamond	#006400	SAMN25244046	Ukraine	#FFA500	2019	Europe	#4169E1
SAMN25337350	SAMN25337350	diamond	#006400	SAMN25337350	USA	#000080	2021	North America	#FF8C00
SAMN26367831	SAMN26367831	diamond	#006400	SAMN26367831	USA	#000080	2021	North America	#FF8C00
SAMN26417904	SAMN26417904	diamond	#006400	SAMN26417904	USA	#000080	2019	North America	#FF8C00
SAMN26422317	SAMN26422317	diamond	#006400	SAMN26422317	Turkey	#B22222	2019	Europe	#4169E1
SAMN26422396	SAMN26422396	diamond	#006400	SAMN26422396	Turkey	#B22222	2019	Europe	#4169E1
SAMN26422420	SAMN26422420	diamond	#006400	SAMN26422420	Turkey	#B22222	2018	Europe	#4169E1
SAMN26422430	SAMN26422430	diamond	#006400	SAMN26422430	Turkey	#B22222	2018	Europe	#4169E1
SAMN26422433	SAMN26422433	diamond	#006400	SAMN26422433	Turkey	#B22222	2019	Europe	#4169E1
SAMN26422435	SAMN26422435	diamond	#006400	SAMN26422435	Turkey	#B22222	2019	Europe	#4169E1
SAMN26764919	SAMN26764919	diamond	#006400	SAMN26764919	Singapore	#48D1CC	2020	Asia	#8A2BE2
SAMN26764931	SAMN26764931	diamond	#006400	SAMN26764931	Singapore	#48D1CC	2020	Asia	#8A2BE2
SAMN27308113	SAMN27308113	diamond	#006400	SAMN27308113	USA	#000080	2017	North America	#FF8C00
SAMN28206118	SAMN28206118	diamond	#006400	SAMN28206118	USA	#000080	2022	North America	#FF8C00
SAMN28668968	SAMN28668968	diamond	#006400	SAMN28668968	Australia	#FF69B4	2018	Oceania	#FF69B4
SAMN28668970	SAMN28668970	diamond	#006400	SAMN28668970	Australia	#FF69B4	2018	Oceania	#FF69B4
SAMN29478273	SAMN29478273	diamond	#006400	SAMN29478273	Bangladesh	#FF1493	2006	Asia	#8A2BE2
SAMN29503363	SAMN29503363	diamond	#006400	SAMN29503363	Canada	#B0C4DE	2019	North America	#FF8C00
SAMN29503781	SAMN29503781	diamond	#006400	SAMN29503781	Canada	#B0C4DE	2020	North America	#FF8C00
SAMN29577040	SAMN29577040	diamond	#006400	SAMN29577040	USA	#000080	2022	North America	#FF8C00
SAMN29577041	SAMN29577041	diamond	#006400	SAMN29577041	USA	#000080	2022	North America	#FF8C00
SAMN29598435	SAMN29598435	diamond	#006400	SAMN29598435	USA	#000080	2020	North America	#FF8C00
SAMN29894080	SAMN29894080	diamond	#006400	SAMN29894080	USA	#000080	2022	North America	#FF8C00
SAMN30333490	SAMN30333490	diamond	#006400	SAMN30333490	Switzerland	#A9A9A9	_	Europe	#4169E1
SAMN30333491	SAMN30333491	diamond	#006400	SAMN30333491	Switzerland	#A9A9A9	_	Europe	#4169E1
SAMN30333492	SAMN30333492	diamond	#006400	SAMN30333492	Switzerland	#A9A9A9	_	Europe	#4169E1
SAMN30350047	SAMN30350047	diamond	#006400	SAMN30350047	USA	#000080	2018	North America	#FF8C00
SAMN30506757	SAMN30506757	diamond	#006400	SAMN30506757	Russia	#800080	2018	Europe	#4169E1
SAMN31029729	SAMN31029729	diamond	#006400	SAMN31029729	Russia	#800080	2021	Europe	#4169E1
SAMN31037962	SAMN31037962	diamond	#006400	SAMN31037962	USA	#000080	2022	North America	#FF8C00
SAMN31157655	SAMN31157655	diamond	#006400	SAMN31157655	Russia	#800080	2016	Europe	#4169E1
SAMN31157662	SAMN31157662	diamond	#006400	SAMN31157662	Russia	#800080	2019	Europe	#4169E1
SAMN31157667	SAMN31157667	diamond	#006400	SAMN31157667	Russia	#800080	2021	Europe	#4169E1
SAMN31157668	SAMN31157668	diamond	#006400	SAMN31157668	Russia	#800080	2021	Europe	#4169E1
SAMN31157671	SAMN31157671	diamond	#006400	SAMN31157671	Russia	#800080	2021	Europe	#4169E1
SAMN31157672	SAMN31157672	diamond	#006400	SAMN31157672	Russia	#800080	2021	Europe	#4169E1
SAMN31157673	SAMN31157673	diamond	#006400	SAMN31157673	Russia	#800080	2021	Europe	#4169E1
SAMN31157674	SAMN31157674	diamond	#006400	SAMN31157674	Russia	#800080	2021	Europe	#4169E1
SAMN31269457	SAMN31269457	diamond	#006400	SAMN31269457	_	_	2018	_	_
SAMN31269459	SAMN31269459	diamond	#006400	SAMN31269459	_	_	2018	_	_
SAMN31269460	SAMN31269460	diamond	#006400	SAMN31269460	_	_	2018	_	_
SAMN31269461	SAMN31269461	diamond	#006400	SAMN31269461	_	_	2018	_	_
SAMN31269463	SAMN31269463	diamond	#006400	SAMN31269463	_	_	2018	_	_
SAMN31269467	SAMN31269467	diamond	#006400	SAMN31269467	_	_	2019	_	_
SAMN31269468	SAMN31269468	diamond	#006400	SAMN31269468	_	_	2019	_	_
SAMN31269469	SAMN31269469	diamond	#006400	SAMN31269469	_	_	2019	_	_
SAMN31269477	SAMN31269477	diamond	#006400	SAMN31269477	_	_	2019	_	_
SAMN31309196	SAMN31309196	diamond	#006400	SAMN31309196	Germany	#696969	2022	Europe	#4169E1
SAMN31579847	SAMN31579847	diamond	#006400	SAMN31579847	_	_	2018	_	_
SAMN31654603	SAMN31654603	diamond	#006400	SAMN31654603	Russia	#800080	2021	Europe	#4169E1
SAMN31791947	SAMN31791947	diamond	#006400	SAMN31791947	USA	#000080	2022	North America	#FF8C00
SAMN31807479	SAMN31807479	diamond	#006400	SAMN31807479	Netherlands	#483D8B	2022	Europe	#4169E1
SAMN31807488	SAMN31807488	diamond	#006400	SAMN31807488	Netherlands	#483D8B	2022	Europe	#4169E1
SAMN31807496	SAMN31807496	diamond	#006400	SAMN31807496	Netherlands	#483D8B	2022	Europe	#4169E1
SAMN31807504	SAMN31807504	diamond	#006400	SAMN31807504	Netherlands	#483D8B	2022	Europe	#4169E1
SAMN31807512	SAMN31807512	diamond	#006400	SAMN31807512	Netherlands	#483D8B	2022	Europe	#4169E1
SAMN31807516	SAMN31807516	diamond	#006400	SAMN31807516	Netherlands	#483D8B	2022	Europe	#4169E1
SAMN31807524	SAMN31807524	diamond	#006400	SAMN31807524	Netherlands	#483D8B	2022	Europe	#4169E1
SAMN33193812	SAMN33193812	diamond	#006400	SAMN33193812	USA	#000080	2022	North America	#FF8C00
SAMN33326797	SAMN33326797	diamond	#006400	SAMN33326797	USA	#000080	2023	North America	#FF8C00
SAMN33993896	SAMN33993896	diamond	#006400	SAMN33993896	Ukraine	#FFA500	2022	Europe	#4169E1
SAMN35775781	SAMN35775781	diamond	#006400	SAMN35775781	USA	#000080	2023	North America	#FF8C00
SAMN36470483	SAMN36470483	diamond	#006400	SAMN36470483	Russia	#800080	2023	Europe	#4169E1

## Sheet: Table S2
strain	acession_number	species	species_match	contig_count	N50	largest_contig	total_size	ambiguous_bases	QC_warnings	ST	virulence_score	resistance_score	num_resistance_classes	num_resistance_genes	Yersiniabactin	YbST	Colibactin	CbST	Aerobactin	AbST	Salmochelin	SmST	RmpADC	RmST	rmpA2	wzi	K_locus	K_locus_problems	K_locus_confidence	K_locus_identity	K_locus_missing_genes	O_locus	O_type	O_locus_problems	O_locus_confidence	O_locus_identity	O_locus_missing_genes	AGly_acquired	Col_acquired	Fcyn_acquired	Flq_acquired	Gly_acquired	MLS_acquired	Phe_acquired	Rif_acquired	Sul_acquired	Tet_acquired	Tgc_acquired	Tmt_acquired
0326575_final	SAMN48004372	Klebsiella pneumoniae	strong	5	5487699	5487699	5746106	no	-	ST395	4	2	9	14	ybt 16; ICEKp12	280-1LV	-	0	iuc 5	61-3LV	-	0	-	0	-	wzi64	KL64	none	Perfect	1		O1v1	O1	none	Very high	0.9864		aac(6')-Ib;aadA2^;rmtB	-	-	qnrB1.v1	-	ermB.v1*;mphA	-	arr-2	sul1	-	-	dfrA12
0326576_final	SAMN48004373	Klebsiella pneumoniae	strong	3	5488118	5488118	5743010	no	-	ST395	4	2	9	14	ybt 16; ICEKp12	280-1LV	-	0	iuc 5	61-3LV	-	0	-	0	-	wzi64	KL64	none	Very high	1		O1v1	O1	none	Very high	0.9862		aac(6')-Ib;aadA2^;rmtB	-	-	qnrB1.v1	-	ermB.v1*;mphA	-	arr-2	sul1	-	-	dfrA12
0326580_final	SAMN48004374	Klebsiella pneumoniae	strong	6	5490646	5490646	5750518	no	-	ST395	4	2	9	14	ybt 16; ICEKp12	280-1LV	-	0	iuc 5	61-3LV	-	0	-	0	-	wzi64	KL64	none	Perfect	1		O1v1	O1	none	Very high	0.9864		aac(6')-Ib;aadA2^;rmtB	-	-	qnrB1.v1	-	ermB.v1*;mphA	-	arr-2	sul1	-	-	dfrA12
0327126_final	SAMN48004375	Klebsiella pneumoniae	strong	4	5488113	5488113	5744180	no	-	ST395	4	2	9	14	ybt 16; ICEKp12	280-1LV	-	0	iuc 5	61-3LV	-	0	-	0	-	wzi64	KL64	none	Perfect	1		O1v1	O1	none	Very high	0.9864		aac(6')-Ib;aadA2^;rmtB	-	-	qnrB1.v1	-	ermB.v1*;mphA	-	arr-2	sul1	-	-	dfrA12
0327127_final	SAMN48004376	Klebsiella pneumoniae	strong	4	5488116	5488116	5746698	no	-	ST395	4	2	9	14	ybt 16; ICEKp12	280-1LV	-	0	iuc 5	61-3LV	-	0	-	0	-	wzi64	KL64	none	Perfect	1		O1v1	O1	none	Very high	0.9864		aac(6')-Ib;aadA2^;rmtB	-	-	qnrB1.v1	-	ermB.v1*;mphA	-	arr-2	sul1	-	-	dfrA12
0327436-KPC_final	SAMN48004377	Klebsiella pneumoniae	strong	6	5276939	5276939	5561838	no	-	ST395	4	2	9	15	ybt 16; ICEKp12	280-1LV	-	0	iuc 5	61-3LV	-	0	-	0	-	wzi64	KL64	none	Perfect	1		O1v1	O1	none	Very high	0.9862		aac(6')-Ib;aadA2^;rmtB	-	-	qnrB1.v1	-	ermB.v1*;mphA	-	arr-2	sul1	-	-	dfrA12
0327436-NDM_final	SAMN48004378	Klebsiella pneumoniae	strong	11	5264513	5264513	5416375	no	-	ST395	1	2	5	6	ybt 16; ICEKp12	280-1LV	-	0	-	0	-	0	-	0	-	wzi64	KL64	none	Perfect	1		O1v1	O1	none	Very high	0.9862		aac(6')-Ib	-	-	qnrB1.v1	-	-	-	arr-2	-	-	-	-
6257373_final	SAMN48004379	Klebsiella pneumoniae	strong	7	5490082	5490082	5760967	no	-	ST395	4	2	9	17	ybt 16; ICEKp12	280-1LV	-	0	iuc 5	61-3LV	-	0	-	0	-	wzi64	KL64	none	Perfect	1		O1v1	O1	none	Very high	0.9864		aadA2^;rmtB;rmtB	-	-	qnrB1.v1	-	ermB.v1*;mphA	-	arr-2	sul1;sul1	-	-	dfrA12
[truncated: 59 more columns]
